# Supplementary material for: Differential Serum Peptidomics Reveal Multi-Marker Models That Predict Breast Cancer Progression
Source: Cancers (Basel). 2024 Jun 27;16(13):2365. doi: 10.3390/cancers16132365 (PMC11240466; doi:10.3390/cancers16132365)
Supplement: Supplementary file 1 [file cancers-16-02365-s001.zip]

Archive with 1 entries (1 files):
- cancers-2989781-supplementary.xlsx
