# Supplementary material for: Differential Serum Peptidomics Reveal Multi-Marker Models That Predict Breast Cancer Progression
Source: Cancers (Basel). 2024 Jun 27;16(13):2365. doi: 10.3390/cancers16132365 (PMC11240466; doi:10.3390/cancers16132365)
Supplement: Supplementary file 1 [file cancers-16-02365-s001.zip › cancers-2989781-supplementary.xlsx]

## Sheet: Sheet1
Age	Specimen type	Race	Histological diagnosis	TNM	Stage
Discovery study
63	serum	caucasian	infiltrating ductal carcinoma	T1N0M0	I
63	serum	caucasian	infiltrating ductal carcinoma	T1N0M0	I
67	serum	caucasian	infiltrating ductal carcinoma	T1N0M0	I
46	serum	caucasian	infiltrating ductal carcinoma	T1N0M0	I
46	serum	caucasian	infiltrating lobular carcinoma	T1N0M0	I
51	serum	caucasian	infiltrating ductal carcinoma	T1N0M0	I
46	serum	caucasian	infiltrating ductal carcinoma	T2N2M0	IIIA
51	serum	caucasian	infiltrating ductal carcinoma	T3N2M0	IIIA
55	serum	caucasian	infiltrating ductal carcinoma	T2N2M0	IIIA
60	serum	caucasian	infiltrating lobular carcinoma	T3N3M0	IIIC
45	serum	caucasian	infiltrating lobular carcinoma	T1N3M0	IIIC
39	serum	caucasian	infiltrating ductal carcinoma	T3N2M0	IIIA
Confirmaion and Validation study
85	serum	White	infiltrating ductal carcinoma	Unreported	I
65	serum	White	infiltrating ductal carcinoma	Unreported	I
66	serum	White	infiltrating lobular carcinoma	Unreported	I
42	serum	White	infiltrating ductal carcinoma	Unreported	I
64	serum	White	infiltrating ductal carcinoma	Unreported	I
75	serum	White	infiltrating ductal carcinoma	Unreported	I
53	serum	Black	infiltrating ductal carcinoma	Unreported	I
72	serum	White	infiltrating ductal carcinoma	Unreported	I
59	serum	White	infiltrating ductal carcinoma	Unreported	I
60	serum	White	infiltrating ductal carcinoma	Unreported	I
53	serum	White	infiltrating ductal carcinoma	Unreported	I
56	serum	White	infiltrating ductal carcinoma	Unreported	I
70	serum	White	infiltrating ductal carcinoma	Unreported	I
80	serum	Black	infiltrating ductal carcinoma	Unreported	I
77	serum	White	infiltrating ductal carcinoma	Unreported	I
54	serum	Black	infiltrating ductal carcinoma	Unreported	I
56	serum	White	Breast Cancer, Undefined	Unreported	I
71	serum	White	infiltrating ductal carcinoma	Unreported	I-A
73	serum	White	infiltrating ductal carcinoma	Unreported	I-A
55	serum	Black	infiltrating ductal carcinoma	Unreported	I-A
36	serum	White	infiltrating ductal carcinoma	Unreported	III
56	serum	White	infiltrating ductal carcinoma	Unreported	III
47	serum	Black	Breast Cancer, Undefined	Unreported	III
69	serum	White	infiltrating ductal carcinoma	Unreported	III
59	serum	Black	infiltrating ductal carcinoma	Unreported	III
75	serum	White	infiltrating ductal carcinoma	Unreported	III
55	serum	Black	infiltrating ductal carcinoma	Unreported	III
69	serum	White	infiltrating ductal carcinoma	Unreported	III
54	serum	White	infiltrating ductal carcinoma	Unreported	III
65	serum	White	infiltrating ductal carcinoma	Unreported	III
55	serum	Black	infiltrating ductal carcinoma	Unreported	III-A
53	serum	White	infiltrating ductal carcinoma	Unreported	III-A
53	serum	White	infiltrating ductal carcinoma	Unreported	III-A
60	serum	White	infiltrating ductal carcinoma	Unreported	III-A
56	serum	White	Breast Cancer, Undefined	Unreported	III-A
71	serum	White	infiltrating lobular carcinoma	Unreported	III-A
82	serum	White	Breast Cancer, Undefined	Unreported	III-A
48	serum	Black	infiltrating ductal carcinoma	Unreported	III-A
30	serum	Black	infiltrating ductal carcinoma	Unreported	III-A
Supplementary Table S1. Demographic and clinical characteristics of serum acquired in the study
Algorithm	Num markers	AUC
k-Nearest Neighbors	1	0.5
k-Nearest Neighbors	2	0.726
k-Nearest Neighbors	3	0.739
Logistic Regression	1	0.505
Logistic Regression	2	0.733
Logistic Regression	3	0.722
Naive Bayes	1	0.491
Naive Bayes	2	0.727
Naive Bayes	3	0.747
Random Forests	1	0.505
Random Forests	2	0.797
Random Forests	3	0.831
Support Vector Machines	1	0.507
Support Vector Machines	2	0.584
Supplementary Table S2. Cross-validation results for classification algorithms. Area under the ROC curve (AUC) using the training data for classification algorithmss we compared. We performed 10 iterations of two-fold cross validation and averaged the AUC results across the folds and iterations. Results are shown for up to three markers. When we found that adding a marker did not improve predicti…
